# Supplementary material for: In-depth blood proteome profiling analysis revealed distinct functional characteristics of plasma proteins between severe and non-severe COVID-19 patients
Source: Sci Rep. 2020 Dec 29;10:22418. doi: 10.1038/s41598-020-80120-8 (PMC7772338; doi:10.1038/s41598-020-80120-8)
Supplement: Supplementary file 2 — Supplementary Table S1. [file 41598_2020_80120_MOESM2_ESM.xlsx]

## Sheet: Supplemental Table S1
Supplemental Table S1. Clinical information of pilot COVID-19 cohort
Patient	Proteomic Labeling	age	sex	Hospital Admission	Patient grouping	Clinical assessment	Imaging at admission	Oxygen supplementation	Plasma collection	Clinical status at collection	Outcome
1	mild_1	47	Female	2020-03-14 - 2020-05-08	Hospitalised - no oxygen therapy	mild	Viral pneumonia with multifocal GGO in both lung and linear opacity in LLL (CT)	Not required	2020-04-13	No specific symptom; SpO2 98% at room air; SARS-CoV-2 detected (realtime RT-PCR using NP/OP swabs; E 39.82; RdRP 37.82).	discharged
2	mild_2	37	Female	2020-03-18 - 2020-05-18	Hospitalised - no oxygen therapy	mild	Suspicious of postinflammatory fibrosis (CT)	Not required	2020-04-13	Mild cough and sore throat; SpO2 98% at room air; SARS-CoV-2 detected (realtime RT-PCR using NP/OP swabs; E not detected; RdRP 39.36).	discharged
3	mild_3	26	Male	2020-03-29 - 2020-05-20	Hospitalised - no oxygen therapy	mild	Viral pneumonia in both lung with mixed GGO patchy concolidation and focal GGO (CT)	Not required	2020-04-13	No specific symptom; SpO2 99% at room air; SARS-CoV-2 detected (realtime RT-PCR using NP/OP swabs; E 32.24; RdRP 32.46).	discharged
4	severe_1	56	Female	2020-03-27 - 2020-05-19	Hospitalised - oxygen therapy	severe	Viral pneumonia in both lung with GGO and consolidation (CT)	2020-04-01 - 2020-04-13	2020-04-13	Bradycardia, diarrhea and poor oral intake; SpO2 100% at O2 1.5L/min by nasal cannula; SARS-CoV-2 detected (realtime RT-PCR using NP/OP swabs; E 36.05; RdRP 37.14).	discharged
5	severe_2	68	Male	2020-03-14 - 2020-04-24	Hospitalised - oxygen therapy	severe	Viral pneumonia with extensive unevenly distributed GGO and multifocal subpleural consolidation (CT)	2020-03-14 - 2020-04-15	2020-04-13	Cough; SpO2 100% at O2 1.0 L/min by nasal cannula; SARS-CoV-2 detected (realtime RT-PCR using NP/OP swabs; E 35.11; RdRP 35.67).	discharged
6	severe_3	76	Female	2020-03-01 - 2020-05-22	Hospitalised - oxygen therapy	severe	Viral pneumonia with diffuse inhomogeneous GGO, patchy opacity/consolidations, bronchial wall thickening, and subsegemental atelectasis in both lung (CT)	2020-03-01 - 2020-03-09	2020-04-13	Fever (37.9 oC); SpO2 95% at room air; SARS-CoV-2 not detected (realtime RT-PCR using NP/OP swabs; E not detected; RdRP not detected).	discharged
7	severe_4	76	Male	2020-02-19 - 2020-04-29	Hospitalised - oxygen therapy	severe	Viral pneumonia with subtle ill-defined increased opacity in both lungs (CXR AP)	2020-02-21 - 2020-04-24	2020-04-13	General weakness; SpO2 99% at O2 2.0 L/min by nasal cannula; SARS-CoV-2 detected (realtime RT-PCR using NP/OP swabs; E 37.92; RdRP 39.66).	discharged
8	severe_5	70	Male	2020-03-18 - 2020-06-26	Hospitalised - oxygen therapy	severe	Viral pneumonia with diffuse pneumonic infiltration of both lungs (CXR AP)	2020-03-28 - 2020-06-24	2020-04-13	Pneumonia, acute kidey injury and hypotension; Mechanical ventilation and continuous renal replacement therapy; SARS-CoV-2 not detected (realtime RT-PCR using NP/OP swabs; E not detected; RdRP not detected).	discharged
SpO2: peripheral oxygen saturation by pulse oxymeter, NP/OP swabs: nasopharyngeal & oropharyngeal swabs, E: Envelope gene, RdRP: RNA-dependent RNA polymerase gene, CT: computed tomography scan, GGO: ground-glass opacity, LLL: left lower lobe, CXR AP: Chest radiograph anteroposterior views
